# Supplementary material for: Computer-Aided Design and Synthesis of (Functionalized quinazoline)–(α-substituted coumarin)–arylsulfonate Conjugates against Chikungunya Virus
Source: Int J Mol Sci. 2022 Jul 11;23(14):7646. doi: 10.3390/ijms23147646 (PMC9322071; doi:10.3390/ijms23147646)
Supplement: Supplementary file 1 [file ijms-23-07646-s001.zip]

Archive with 1 entries (1 files):
- ijms-1773329-supplementary.pdf
